# Supplementary material for: Malaria and Helminthic Co-Infection during Pregnancy in Sub-Saharan Africa: A Systematic Review and Meta-Analysis
Source: Int J Environ Res Public Health. 2022 Apr 29;19(9):5444. doi: 10.3390/ijerph19095444 (PMC9101176; doi:10.3390/ijerph19095444)
Supplement: Supplementary file 1 [file ijerph-19-05444-s001.zip]

Archive with 3 entries (3 files):
- supplemantary File S1 (search strategy).pdf
- supplemantary File S2-Checklist_for_Prevalence_Studies.pdf
- supplemantary File S3-PRISMA Checklist 2020.pdf
